# Supplementary material for: Atorvastatin Confers Renoprotection and Modulates Inflammation in Diabetic Rats on a High-Fat Diet
Source: Life (Basel). 2025 Jul 25;15(8):1184. doi: 10.3390/life15081184 (PMC12387662; doi:10.3390/life15081184)
Supplement: Supplementary file 1 [file life-15-01184-s001.zip]

Archive with 1 entries (1 files):
- life-3725006-supplementary.xlsx
