# Supplementary material for: Atorvastatin Confers Renoprotection and Modulates Inflammation in Diabetic Rats on a High-Fat Diet
Source: Life (Basel). 2025 Jul 25;15(8):1184. doi: 10.3390/life15081184 (PMC12387662; doi:10.3390/life15081184)
Supplement: Supplementary file 1 [file life-15-01184-s001.zip › life-3725006-supplementary.xlsx]

## Sheet: Table S1
Identification		Intervention	INITIAL Blood work-up				FINAL Blood work-up												Food consumption							Water consumption							Weight		OGTT - plasma glucose by time (minutes)
Lot no.	No. spec.		Glycemia	Urea	Creatinine	CRP	Glycemia	Total Col	HDLc	LDLc	TG	Urea	Creatinine	CRP	IL-1β	IL-6	IL-17α	TNF-α	D 1 - 7	D 8 - 14	D 15 - 21	D 22 - 28	D 29 - 35	D 36 - 42	D 43 - 49	D 1 - 7	D 8 - 14	D 15 - 21	D 22 - 28	D 29 - 35	D 36 - 42	D 43 - 49	Start weight	End weight	0	30	60	90	120
I	1	Standard (CONTROL)	91	14	0.3	2	98	120	65	31	120	12	0.3	6.4	14.8	52.5	33	41.1	20	22	24	24	24	23	25	20	18	22	22	25	20	23	393	442	85	186	160	136	120
	2		85	13	0.4	1.1	86	223	66	49	170	14	0.2	4.4	29.65	42.9	82	135	23	20	23	23	23	24	24	24	19	27	27	26	19	19	350	416	89	175	149	131	116
	3		73	14	0.3	2.2	69	170	56	54	172	12	0.2	4.3	135	62.4	393	148.5	23	22	22	22	25	25	26	26	25	24	24	24	24	23	371	428	102	192	131	109	98
	4		96	10	0.2	3	81	210	48	53	167	14	0.1	5.4	42.9	121.8	44	93.9	25	23	24	24	21	23	23	20	18	22	22	22	25	24	397	446	97	163	129	124	95
	5		88	17	0.4	2	69	180	53	59	177	19	0.3	5.3	97.5	31.2	111	165	26	24	25	25	22	24	22	22	26	23	23	21	24	25	399	435	95	160	158	128	106
	6		88	15	0.3	3	88	171	48	66	185	13	0.4	4.2	88.7	64.8	241	176	18	21	23	23	25	25	21	24	27	21	21	20	23	22	361	429	78	157	133	136	111
	7		108	13	0.5	1	98	163	53	58	164	11	0.3	4.4	68.3	88	356	145	21	19	21	21	23	22	22	20	20	20	20	19	22	22	385	437	93	173	146	115	108
II	1	High Fat Diet (OBESE)	98	10	0.2	3	110	202	46	52	199	21	0.6	5.4	3597	8871	465	759	21	18	26	29	33	31	32	24	21	22	22	28	22	24	354	498	101	194	161	145	126
	2		86	11	0.4	1	98	270	48	48	188	22	0.7	6.6	4492	1164	654	1521	23	19	27	30	31	30	30	19	24	24	24	29	25	26	361	496	72	188	163	160	130
	3		88	19	0.5	2	99	226	49	49	190	19	0.8	7.5	4324	2760	921	1500	25	18	28	31	29	30	28	24	23	29	29	26	28	27	377	540	84	185	174	152	121
	4		99	14	0.4	0.7	97	236	59	56	119	18	0.7	5.5	4046	4743	915	1254	21	25	29	32	30	28	29	27	25	31	31	24	29	30	378	543	96	173	180	138	115
	5		84	15	0.6	0.8	101	238	63	49	155	23	0.8	5.1	4848	1944	1080	696	24	26	24	27	28	29	29	27	18	22	22	21	32	28	377	538	88	165	142	147	109
	6		74	13	0.7	0.4	103	291	66	56	176	22	0.9	5.2	3652	4020	819	1365	26	18	22	25	27	27	26	22	23	19	19	25	30	28	368	547	91	168	153	159	124
	7		75	15	0.6	1.5	89	292	48	44	166	21	0.8	2.4	3854	3621	956	1456	19	26	23	28	29	29	28	23	23	26	26	32	28	29	376	526	90	177	164	145	119
III	1	DIABETIC	100	12	0.5	1.6	316	260	68	38	183	45	1.5	1.7	3150	4523	3982	3741	24	22	29	38	34	36	37	22	21	30	49	42	47	45	378	379	220	350	331	311	230
	2		84	18	0.4	0.6	320	180	68	31	198	56	1.7	3.5	2203	5142	4012	3965	21	24	27	36	32	34	35	22	20	31	56	44	49	50	365	423	288	387	341	291	261
	3		72	17	0.7	1	315	185	63	29	203	68	1.3	3.7	3245	5841	4002	3621	20	18	28	35	38	35	33	25	26	37	53	49	52	48	376	418	231	396	366	326	296
	4		94	11	0.6	1.7	295	260	53	39	188	77	1.4	3.6	3751	6150	3856	4567	20	18	26	34	36	32	31	23	25	33	55	52	54	55	386	419	265	378	319	339	279
	5		76	19	0.7	1.8	410	262	64	41	201	85	1.3	4.5	2910	5481	4752	2989	26	26	25	36	35	35	33	19	27	36	58	54	48	53	359	388	224	399	301	290	290
	6		66	19	0.4	1.9	358	186	63	47	177	69	1.6	3.8	3781	5841	3854	2896	18	19	27	32	37	34	32	27	23	34	51	50	45	46	355	404	296	410	309	339	210
	7		101	17	0.5	1	265	265	55	49	203	73	1.8	6.5	4251	6842	5632	3241	18	23	28	31	38	33	33	21	26	38	49	48	46	49	397	420	248	380	355	305	295
IV	1	Diabetic + HFD (Obese) + Atorvastatin	102	21	0.4	1	289	255	45	88	188	21	1	4.2	4492	9034	1987	1767	18	23	28	30	33	33	32	23	26	31	49	47	46	47	376	519	248	330	345	298	288
	2		93	13	0.6	2	312	201	56	88	220	22	1	3.5	6139	1460	4925	2970	21	25	30	32	32	31	31	24	26	35	48	45	45	45	358	568	236	345	305	286	266
	3		95	19	0.2	3	262	189	45	98	215	23	0.9	3.7	4658	4925	5070	3258	18	20	29	33	34	30	29	24	24	29	53	47	42	44	400	594	249	308	326	336	259
	4		99	18	0.3	2	284	197	66	96	198	26	0.9	4.6	4046	6720	2248	2532	20	18	27	34	31	29	29	21	26	26	51	49	44	43	375	553	217	390	313	302	235
	5		96	14	0.5	3	266	196	67	94	178	27	0.7	1.6	4492	8569	4743	4248	20	23	26	27	30	32	33	21	21	38	50	46	47	40	392	572	225	316	305	307	220
	6		97	17	0.6	2	275	187	62	95	169	28	0.9	4.3	3597	8368	2064	1149	23	21	26	29	33	30	30	26	27	34	48	42	48	44	361	584	210	325	315	319	244
	7		110	12	0.3	1	254	192	62	88	187	29	0.8	4.7	3654	8645	3903	2250	20	22	27	30	32	31	31	18	21	33	52	46	46	45	376	548	224	372	312	314	220
